# Supplementary material for: What Is an Aging-Related Disease? An Epidemiological Perspective
Source: J Gerontol A Biol Sci Med Sci. 2022 Feb 15;77(11):2168–74. doi: 10.1093/gerona/glac039 (PMC9678203; doi:10.1093/gerona/glac039)
Supplement: glac039_suppl_Supplementary_Tables [file glac039_suppl_supplementary_tables.xlsx]

## Sheet: List Non-communicable diseases
Appendix Table 1. List of diseasse in the Global Burden of Disease and those included in the analyses
	Non-communicable diseases in study	All diseases and conditions in the Global Burden of Diseaes database
	Acute glomerulonephritis	Acne vulgaris
	Acute lymphoid leukemia	Acute glomerulonephritis
	Alopecia areata	Acute hepatitis
	Alzheimer's disease and other dementias	Acute hepatitis A
	Anxiety disorders	Acute hepatitis B
	Appendicitis	Acute hepatitis C
	Asbestosis	Acute hepatitis E
	Asthma	Acute lymphoid leukemia
	Atopic dermatitis	Acute myeloid leukemia
	Atrial fibrillation and flutter	Adverse effects of medical treatment
	Benign and in situ cervical and uterine neoplasms	African trypanosomiasis
	Benign and in situ intestinal neoplasms	Age-related and other hearing loss
	Benign prostatic hyperplasia	Alcohol use disorders
	Bipolar disorder	Alcoholic cardiomyopathy
	Bladder cancer	Alopecia areata
	Brain and central nervous system cancer	Alzheimer's disease and other dementias
	Breast cancer	Amphetamine use disorders
	Cardiomyopathy and myocarditis	Animal contact
	Cervical cancer	Anorexia nervosa
	Chronic kidney disease	Anxiety disorders
	Chronic kidney disease due to diabetes mellitus type 1	Appendicitis
	Chronic kidney disease due to diabetes mellitus type 2	Asbestosis
	Chronic kidney disease due to glomerulonephritis	Ascariasis
	Chronic kidney disease due to hypertension	Asthma
	Chronic lymphoid leukemia	Atopic dermatitis
	Chronic myeloid leukemia	Atrial fibrillation and flutter
	Chronic obstructive pulmonary disease	Attention-deficit/hyperactivity disorder
	Cirrhosis and other chronic liver diseases	Autism spectrum disorders
	Cirrhosis and other chronic liver diseases due to NAFLD	Bacterial skin diseases
	Coal workers pneumoconiosis	Benign and in situ cervical and uterine neoplasms
	Colon and rectum cancer	Benign and in situ intestinal neoplasms
	Contact dermatitis	Benign prostatic hyperplasia
	Depressive disorders	Bipolar disorder
	Dermatitis	Bladder cancer
	Diabetes mellitus type 1	Blindness and vision loss
	Diabetes mellitus type 2	Brain and central nervous system cancer
	Esophageal cancer	Breast cancer
	Gallbladder and biliary tract cancer	Bulimia nervosa
	Gastritis and duodenitis	Cannabis use disorders
	Gastroesophageal reflux disease	Cardiomyopathy and myocarditis
	Gout	Cardiovascular diseases
	Hodgkin lymphoma	Caries of deciduous teeth
	Idiopathic epilepsy	Caries of permanent teeth
	Inflammatory bowel disease	Cataract
	Inguinal, femoral, and abdominal hernia	Cellulitis
	Interstitial lung disease and pulmonary sarcoidosis	Cervical cancer
	Intracerebral hemorrhage	Chagas disease
	Ischemic heart disease	Chlamydial infection
	Ischemic stroke	Chronic kidney disease
	Kidney cancer	Chronic kidney disease due to diabetes mellitus type 1
	Larynx cancer	Chronic kidney disease due to diabetes mellitus type 2
	Lip and oral cavity cancer	Chronic kidney disease due to hypertension
	Liver cancer	Chronic kidney disease due to other and unspecified causes
	Liver cancer due to NASH	Chronic lymphoid leukemia
	Major depressive disorder	Chronic myeloid leukemia
	Malignant skin melanoma	Chronic obstructive pulmonary disease
	Mesothelioma	Chronic respiratory diseases
	Migraine	Cirrhosis and other chronic liver diseases
	Motor neuron disease	Cirrhosis and other chronic liver diseases due to alcohol use
	Multiple myeloma	Cirrhosis and other chronic liver diseases due to hepatitis B
	Multiple sclerosis	Cirrhosis and other chronic liver diseases due to hepatitis C
	Myocarditis	Cirrhosis and other chronic liver diseases due to NAFLD
	Nasopharynx cancer	Cirrhosis and other chronic liver diseases due to other causes
	Non-Hodgkin lymphoma	Coal workers pneumoconiosis
	Non-melanoma skin cancer (basal-cell carcinoma)	Cocaine use disorders
	Non-melanoma skin cancer (squamous-cell carcinoma)	Colon and rectum cancer
	Non-rheumatic calcific aortic valve disease	Communicable, maternal, neonatal, and nutritional diseases
	Non-rheumatic degenerative mitral valve disease	Conduct disorder
	Osteoarthritis	Conflict and terrorism
	Ovarian cancer	Congenital birth defects
	Pancreatic cancer	Congenital heart anomalies
	Pancreatitis	Congenital musculoskeletal and limb anomalies
	Paralytic ileus and intestinal obstruction	Contact dermatitis
	Parkinson's disease	Cutaneous and mucocutaneous leishmaniasis
	Peptic ulcer disease	Cyclist road injuries
	Pneumoconiosis	Cystic echinococcosis
	Prostate cancer	Cysticercosis
	Psoriasis	Cysticercosis
	Rheumatoid arthritis	Decubitus ulcer
	Schizophrenia	Dengue
	Seborrhoeic dermatitis	Depressive disorders
	Silicosis	Depressive disorders
	Stomach cancer	Dermatitis
	Stroke	Diabetes and kidney diseases
	Subarachnoid hemorrhage	Diabetes mellitus
	Testicular cancer	Diabetes mellitus type 1
	Thyroid cancer	Diabetes mellitus type 2
	Tracheal, bronchus, and lung cancer	Diarrheal diseases
	Urolithiasis	Dietary iron deficiency
	Uterine cancer	Digestive congenital anomalies
	Uterine fibroids	Digestive diseases
	Vascular intestinal disorders	Diphtheria
		Down syndrome
		Drowning
		Drug use disorders
		Drug-susceptible tuberculosis
		Dysthymia
		Eating disorders
		Ebola
		Ectopic pregnancy
		Edentulism
		Encephalitis
		Endocarditis
		Endocrine, metabolic, blood, and immune disorders
		Endometriosis
		Enteric infections
		Environmental heat and cold exposure
		Esophageal cancer
		Executions and police conflict
		Exposure to forces of nature
		Exposure to mechanical forces
		Extensively drug-resistant tuberculosis
		Falls
		Female infertility
		Fire, heat, and hot substances
		Food-borne trematodiases
		Foreign body
		Foreign body in eyes
		Foreign body in other body part
		Fungal skin diseases
		G6PD deficiency
		G6PD trait
		Gallbladder and biliary diseases
		Gallbladder and biliary tract cancer
		Gastritis and duodenitis
		Gastroesophageal reflux disease
		Genital herpes
		Genital prolapse
		Glaucoma
		Gonococcal infection
		Gout
		Guinea worm disease
		Gynecological diseases
		Headache disorders
		Hemoglobinopathies and hemolytic anemias
		Hemolytic disease and other neonatal jaundice
		HIV/AIDS
		HIV/AIDS - Drug-susceptible Tuberculosis
		HIV/AIDS - Extensively drug-resistant Tuberculosis
		HIV/AIDS - Multidrug-resistant Tuberculosis without extensive drug resistance
		HIV/AIDS and sexually transmitted infections
		HIV/AIDS resulting in other diseases
		Hodgkin lymphoma
		Hookworm disease
		Hypertensive heart disease
		Idiopathic developmental intellectual disability
		Idiopathic epilepsy
		Indirect maternal deaths
		Inflammatory bowel disease
		Inguinal, femoral, and abdominal hernia
		Injuries
		Interpersonal violence
		Interstitial lung disease and pulmonary sarcoidosis
		Interstitial lung disease and pulmonary sarcoidosis
		Intestinal nematode infections
		Intracerebral hemorrhage
		Invasive Non-typhoidal Salmonella (iNTS)
		Iodine deficiency
		Ischemic heart disease
		Ischemic stroke
		Kidney cancer
		Klinefelter syndrome
		Larynx cancer
		Late maternal deaths
		Latent tuberculosis infection
		Leishmaniasis
		Leprosy
		Leukemia
		Lip and oral cavity cancer
		Lip and oral cavity cancer
		Liver cancer
		Liver cancer due to alcohol use
		Liver cancer due to hepatitis B
		Liver cancer due to hepatitis C
		Liver cancer due to NASH
		Liver cancer due to other causes
		Low back pain
		Lower respiratory infections
		Lymphatic filariasis
		Major depressive disorder
		Malaria
		Malaria
		Male infertility
		Malignant skin melanoma
		Maternal abortion and miscarriage
		Maternal and neonatal disorders
		Maternal deaths aggravated by HIV/AIDS
		Maternal disorders
		Maternal hemorrhage
		Maternal hypertensive disorders
		Maternal obstructed labor and uterine rupture
		Maternal sepsis and other maternal infections
		Measles
		Meningitis
		Mental disorders
		Mesothelioma
		Migraine
		Motor neuron disease
		Motor vehicle road injuries
		Motorcyclist road injuries
		Multidrug-resistant tuberculosis without extensive drug resistance
		Multiple myeloma
		Multiple sclerosis
		Musculoskeletal disorders
		Myelodysplastic, myeloproliferative, and other hematopoietic neoplasms
		Myocarditis
		Nasopharynx cancer
		Near vision loss
		Neck pain
		Neglected tropical diseases and malaria
		Neonatal disorders
		Neonatal encephalopathy due to birth asphyxia and trauma
		Neonatal preterm birth
		Neonatal sepsis and other neonatal infections
		Neoplasms
		Neural tube defects
		Neurological disorders
		Non-communicable diseases
		Non-Hodgkin lymphoma
		Non-melanoma skin cancer
		Non-melanoma skin cancer (basal-cell carcinoma)
		Non-melanoma skin cancer (squamous-cell carcinoma)
		Non-rheumatic calcific aortic valve disease
		Non-rheumatic degenerative mitral valve disease
		Non-rheumatic valvular heart disease
		Non-venomous animal contact
		Nutritional deficiencies
		Onchocerciasis
		Opioid use disorders
		Oral disorders
		Orofacial clefts
		Osteoarthritis
		Osteoarthritis hand
		Osteoarthritis hip
		Osteoarthritis knee
		Osteoarthritis other
		Other benign and in situ neoplasms
		Other cardiomyopathy
		Other cardiovascular and circulatory diseases
		Other cardiovascular and circulatory diseases
		Other chromosomal abnormalities
		Other chronic respiratory diseases
		Other congenital birth defects
		Other digestive diseases
		Other drug use disorders
		Other exposure to mechanical forces
		Other gynecological diseases
		Other hemoglobinopathies and hemolytic anemias
		Other infectious diseases
		Other intestinal infectious diseases
		Other leukemia
		Other leukemia
		Other malignant neoplasms
		Other maternal disorders
		Other mental disorders
		Other musculoskeletal disorders
		Other neglected tropical diseases
		Other neonatal disorders
		Other neoplasms
		Other neurological disorders
		Other non-communicable diseases
		Other non-rheumatic valve diseases
		Other nutritional deficiencies
		Other oral disorders
		Other pharynx cancer
		Other pneumoconiosis
		Other road injuries
		Other sense organ diseases
		Other sexually transmitted infections
		Other skin and subcutaneous diseases
		Other transport injuries
		Other unintentional injuries
		Other unspecified infectious diseases
		Other urinary diseases
		Other vision loss
		Otitis media
		Ovarian cancer
		Pancreatic cancer
		Pancreatitis
		Paralytic ileus and intestinal obstruction
		Paratyphoid fever
		Parkinson's disease
		Pedestrian road injuries
		Peptic ulcer disease
		Periodontal diseases
		Peripheral artery disease
		Physical violence by firearm
		Physical violence by other means
		Physical violence by sharp object
		Pneumoconiosis
		Poisoning by carbon monoxide
		Poisoning by other means
		Poisonings
		Polycystic ovarian syndrome
		Premenstrual syndrome
		Prostate cancer
		Protein-energy malnutrition
		Pruritus
		Psoriasis
		Pulmonary aspiration and foreign body in airway
		Pyoderma
		Rabies
		Refraction disorders
		Respiratory infections and tuberculosis
		Rheumatic heart disease
		Rheumatoid arthritis
		Road injuries
		Scabies
		Schistosomiasis
		Schizophrenia
		Seborrhoeic dermatitis
		Self-harm
		Self-harm and interpersonal violence
		Self-harm by firearm
		Self-harm by other specified means
		Sense organ diseases
		Sexual violence
		Sexually transmitted infections excluding HIV
		Sickle cell disorders
		Sickle cell trait
		Silicosis
		Skin and subcutaneous diseases
		Stomach cancer
		Stroke
		Subarachnoid hemorrhage
		Substance use disorders
		Substance use disorders
		Syphilis
		Tension-type headache
		Testicular cancer
		Tetanus
		Thalassemias
		Thalassemias trait
		Thyroid cancer
		Total burden related to hepatitis B
		Total burden related to hepatitis B
		Total burden related to hepatitis C
		Total burden related to Non-alcoholic fatty liver disease (NAFLD)
		Total cancers
		Tracheal, bronchus, and lung cancer
		Trachoma
		Transport injuries
		Trichomoniasis
		Trichuriasis
		Tuberculosis
		Turner syndrome
		Typhoid and paratyphoid
		Typhoid fever
		Unintentional firearm injuries
		Unintentional injuries
		Upper digestive system diseases
		Upper respiratory infections
		Urinary diseases and male infertility
		Urinary tract infections and interstitial nephritis
		Urogenital congenital anomalies
		Urolithiasis
		Urticaria
		Uterine cancer
		Uterine fibroids
		Varicella and herpes zoster
		Vascular intestinal disorders
		Venomous animal contact
		Viral skin diseases
		Visceral leishmaniasis
		Vitamin A deficiency
		Whooping cough
		Yellow fever
		Zika virus

## Sheet: Clusters Communicable diseases
Appendix Table 2. Communicable diseases. Agglomerative hierarchical clustering of 47 communicable diseases with four groups. Group C contains diseases where incidence increases with old age.
	Group A (n=12)	Group B (n=25)	Group C (n=7)	Group D (n=3)
	Acute hepatitis A	Acute hepatitis B	Acute hepatitis C Cellulitis	Diphtheria
	Acute hepatitis E	African trypanosomiasis	Endocarditis	Measles
	Invasive Non-typhoidal Salmonella	Bacterial skin diseases	Enteric infections	Whooping cough
	Malaria	Chagas disease	Fungal skin diseases
	Meningitis	Chlamydial infection	Lower respiratory infections
	Paratyphoid fever	Cutaneous and mucocutaneous leishmaniasis	Tetanus
	Typhoid and paratyphoid	Cystic echinococcosis
	Typhoid fever	Dengue
	Varicella and herpes zoster	Ebola
	Viral skin diseases	Extensively drug-resistant tuberculosis
	Visceral leishmaniasis	Genital herpes
	Yellow fever	Gonococcal infection
		Guinea worm disease
		HIV/AIDS
		Leishmaniasis
		Leprosy
		Rabies
		Respiratory infections and tuberculosis
		Scabies
		Sexually transmitted infections excluding HIV
		Syphilis
		Trichomoniasis
		Tuberculosis
		Urinary tract infections and interstitial nephritis
		Zika virus
